# Supplementary material for: Pharmacological investigation of brucine anti-ulcer potential
Source: Front Pharmacol. 2022 Aug 17;13:886433. doi: 10.3389/fphar.2022.886433 (PMC9429807; doi:10.3389/fphar.2022.886433)
Supplement: Supplementary file 1 [file Table2.XLSX]

## Sheet: Sheet1
Strain#1
Compound	0.5 (µg/disk)			1 (µg/disk)			2 (µg/disk)			4 (µg/disk)			8 (µg/disk)			16 (µg/disk)			32 (µg/disk)			MIC50
Brucine	1	1	1	2	1	1	3	1	2	4	5	3	9	7	8	10	11	11	15	14	13	16
Metronidazole	4	3	4	4	5	5	6	4	6	7	6	8	12	8	11	15	13	16	24	20	22	4
Strain#2
Compound	0.5 (µg/disk)			1 (µg/disk)			2 (µg/disk)			4 (µg/disk)			8 (µg/disk)			16 (µg/disk)			32 (µg/disk)			MIC50
Brucine	2	1	1	3	1	1	2	1	3	5	5	4	7	7	8	9	11	10	14	12	13	18
Metronidazole	5	3	4	4	5	6	6	4	5	7	6	9	12	8	11	16	13	16	22	18	22	6
Strain#3
Compound	0.5 (µg/disk)			1 (µg/disk)			2 (µg/disk)			4 (µg/disk)			8 (µg/disk)			16 (µg/disk)			32 (µg/disk)			MIC50
Brucine	2	1	2	2	3	1	3	2	2	4	6	3	9	9	8	10	12	13	15	14	13	16
Metronidazole	5	3	4	4	5	5	7	4	6	8	6	10	12	10	12	15	16	16	24	22	22	4
